# Supplementary material for: Activation of cryptic splicing in bovine WDR19 is associated with reduced semen quality and male fertility
Source: PLoS Genet. 2020 May 14;16(5):e1008804. doi: 10.1371/journal.pgen.1008804 (PMC7252675; doi:10.1371/journal.pgen.1008804)
Supplement: S2 Table — The numbers listed indicate accession numbers from the sequence read archive of the European Nucleotide Archive (http://www.ebi.ac.uk/ena). The second and third column indicates the status of the sequenced animals with regard to the top haplotype and the sequencing coverage, respectively. (CSV) [file pgen.1008804.s002.csv]

accession haplotype coverage
SAMEA5159788 1 9.5831
SAMEA5159799 1 9.26172
SAMEA4644743 1 15.2576
SAMEA5159875 1 20.1124
SAMEA5159774 1 8.65828
SAMEA5159798 1 11.5986
SAMEA5159872 1 24.7397
SAMEA4644756 1 13.6752
SAMEA5159863 1 20.8093
SAMEA5159792 1 9.75931
SAMEA6163198 0 7.90931
SAMEA5159779 2 9.60621
SAMEA5159870 2 28.9428
SAMEA6163196 2 7.90448
SAMEA6163197 0 6.73966
SAMEA6163199 0 12.5786
SAMEA5159785 0 10.7614
SAMEA5159783 0 10.6679
SAMEA5159866 0 22.1669
SAMEA5159791 0 9.25207
SAMEA4644741 0 15.3441
SAMEA5159793 0 11.5214
SAMEA5159773 0 9.7769
SAMEA5159777 0 8.89862
SAMEA5159771 0 9.90655
SAMEA5159782 0 10.3359
SAMEA4644758 0 12.7593
SAMEA5159778 0 11.6266
SAMEA5159780 0 11.1669
SAMEA5159786 0 10.7769
SAMEA5159861 0 22.3034
SAMEA5159772 0 10.8028
SAMEA5159784 0 10.6217
SAMEA5159775 0 9.32069
SAMEA4644742 0 15.371
SAMEA5159867 0 23.2234
SAMEA19318918 0 6.62793
SAMEA5159869 0 24.2397
SAMEA5159885 0 21.4214
SAMEA5159868 0 24.0386
SAMEA5159865 0 22.6614
SAMEA5159787 0 12.349
