# Supplementary material for: Activation of cryptic splicing in bovine WDR19 is associated with reduced semen quality and male fertility
Source: PLoS Genet. 2020 May 14;16(5):e1008804. doi: 10.1371/journal.pgen.1008804 (PMC7252675; doi:10.1371/journal.pgen.1008804)
Supplement: S1 Data — The archive contains phased genotypes (haplotypes_6) at 28,872 SNPs located on chromosome 6 (markers_6), the top 20 principal components (evecs) and the average sperm motility of 794 BSW bulls. (ZIP) [file pgen.1008804.s009.zip]

Archive with 12 entries (9 files):
- S1_Data/
- S1_Data/evecs
- __MACOSX/
- __MACOSX/S1_Data/
- __MACOSX/S1_Data/._evecs
- S1_Data/motil
- __MACOSX/S1_Data/._motil
- S1_Data/haplotypes_6
- __MACOSX/S1_Data/._haplotypes_6
- S1_Data/markers_6
- __MACOSX/S1_Data/._markers_6
- __MACOSX/._S1_Data
