# Supplementary material for: Activation of cryptic splicing in bovine WDR19 is associated with reduced semen quality and male fertility
Source: PLoS Genet. 2020 May 14;16(5):e1008804. doi: 10.1371/journal.pgen.1008804 (PMC7252675; doi:10.1371/journal.pgen.1008804)
Supplement: S1 Data — The archive contains phased genotypes (haplotypes_6) at 28,872 SNPs located on chromosome 6 (markers_6), the top 20 principal components (evecs) and the average sperm motility of 794 BSW bulls. (ZIP) [file pgen.1008804.s009.zip › S1_Data/markers_6]

6	SNP00000001	0	123308
6	SNP00000002	0	129798
6	SNP00000003	0	134013
6	SNP00000004	0	139785
6	SNP00000005	0	143739
6	SNP00000006	0	146694
6	SNP00000007	0	148783
6	SNP00000008	0	151394
6	SNP00000009	0	156846
6	SNP00000010	0	171743
6	SNP00000011	0	172860
6	SNP00000012	0	176932
6	SNP00000013	0	188613
6	SNP00000014	0	206650
6	SNP00000015	0	214695
6	SNP00000016	0	219461
6	SNP00000017	0	220354
6	SNP00000018	0	221224
6	SNP00000019	0	223051
6	SNP00000020	0	224518
6	SNP00000021	0	225654
6	SNP00000022	0	226690
6	SNP00000023	0	227879
6	SNP00000024	0	232542
6	SNP00000025	0	238225
6	SNP00000026	0	244310
6	SNP00000027	0	245751
6	SNP00000028	0	251542
6	SNP00000029	0	252887
6	SNP00000030	0	257554
6	SNP00000031	0	266225
6	SNP00000032	0	276455
6	SNP00000033	0	280423
6	SNP00000034	0	286406
6	SNP00000035	0	292458
6	SNP00000036	0	297151
6	SNP00000037	0	298381
6	SNP00000038	0	311380
6	SNP00000039	0	321584
6	SNP00000040	0	325641
6	SNP00000041	0	336791
6	SNP00000042	0	341775
6	SNP00000043	0	346609
6	SNP00000044	0	351788
6	SNP00000045	0	355862
6	SNP00000046	0	360682
6	SNP00000047	0	366362
6	SNP00000048	0	374085
6	SNP00000049	0	377725
6	SNP00000050	0	380966
6	SNP00000051	0	386837
6	SNP00000052	0	390315
6	SNP00000053	0	420143
6	SNP00000054	0	424192
6	SNP00000055	0	429086
6	SNP00000056	0	433930
6	SNP00000057	0	435853
6	SNP00000058	0	437632
6	SNP00000059	0	442269
6	SNP00000060	0	464662
6	SNP00000061	0	470406
6	SNP00000062	0	473441
6	SNP00000063	0	481936
6	SNP00000064	0	488918
6	SNP00000065	0	492748
6	SNP00000066	0	502661
6	SNP00000067	0	504547
6	SNP00000068	0	509908
6	SNP00000069	0	514491
6	SNP00000070	0	515957
6	SNP00000071	0	516802
6	SNP00000072	0	521033
6	SNP00000073	0	521890
6	SNP00000074	0	525771
6	SNP00000075	0	526480
6	SNP00000076	0	527575
6	SNP00000077	0	529300
6	SNP00000078	0	531405
6	SNP00000079	0	538798
6	SNP00000080	0	540366
6	SNP00000081	0	543974
6	SNP00000082	0	579203
6	SNP00000083	0	579862
6	SNP00000084	0	580803
6	SNP00000085	0	582655
6	SNP00000086	0	583997
6	SNP00000087	0	586035
6	SNP00000088	0	590720
6	SNP00000089	0	593253
6	SNP00000090	0	595447
6	SNP00000091	0	605883
6	SNP00000092	0	608753
6	SNP00000093	0	617080
6	SNP00000094	0	629220
6	SNP00000095	0	630088
6	SNP00000096	0	631334
6	SNP00000097	0	641260
6	SNP00000098	0	643283
6	SNP00000099	0	647187
6	SNP00000100	0	650319
6	SNP00000101	0	651573
6	SNP00000102	0	652156
6	SNP00000103	0	655689
6	SNP00000104	0	661827
6	SNP00000105	0	670124
6	SNP00000106	0	674594
6	SNP00000107	0	684441
6	SNP00000108	0	687887
6	SNP00000109	0	689353
6	SNP00000110	0	690277
6	SNP00000111	0	690958
6	SNP00000112	0	696585
6	SNP00000113	0	699390
6	SNP00000114	0	705911
6	SNP00000115	0	711091
6	SNP00000116	0	712099
6	SNP00000117	0	714420
6	SNP00000118	0	715573
6	SNP00000119	0	744175
6	SNP00000120	0	749116
6	SNP00000121	0	751174
6	SNP00000122	0	754789
6	SNP00000123	0	755870
6	SNP00000124	0	757140
6	SNP00000125	0	758400
6	SNP00000126	0	762072
6	SNP00000127	0	763996
6	SNP00000128	0	769919
6	SNP00000129	0	774373
6	SNP00000130	0	791102
6	SNP00000131	0	794488
6	SNP00000132	0	808313
6	SNP00000133	0	812317
6	SNP00000134	0	831697
6	SNP00000135	0	835464
6	SNP00000136	0	836953
6	SNP00000137	0	845423
6	SNP00000138	0	846333
6	SNP00000139	0	848819
6	SNP00000140	0	861246
6	SNP00000141	0	864343
6	SNP00000142	0	865215
6	SNP00000143	0	870315
6	SNP00000144	0	877317
6	SNP00000145	0	878992
6	SNP00000146	0	879761
6	SNP00000147	0	883261
6	SNP00000148	0	890943
6	SNP00000149	0	893521
6	SNP00000150	0	895538
6	SNP00000151	0	897790
6	SNP00000152	0	898495
6	SNP00000153	0	902542
6	SNP00000154	0	907017
6	SNP00000155	0	908839
6	SNP00000156	0	909999
6	SNP00000157	0	911339
6	SNP00000158	0	929478
6	SNP00000159	0	930605
6	SNP00000160	0	931367
6	SNP00000161	0	932114
6	SNP00000162	0	945957
6	SNP00000163	0	947192
6	SNP00000164	0	949035
6	SNP00000165	0	952663
6	SNP00000166	0	967223
6	SNP00000167	0	968409
6	SNP00000168	0	969170
6	SNP00000169	0	970595
6	SNP00000170	0	979953
6	SNP00000171	0	986277
6	SNP00000172	0	991338
6	SNP00000173	0	995354
6	SNP00000174	0	996944
6	SNP00000175	0	998952
6	SNP00000176	0	1005068
6	SNP00000177	0	1010922
6	SNP00000178	0	1019055
6	SNP00000179	0	1025228
6	SNP00000180	0	1025830
6	SNP00000181	0	1026784
6	SNP00000182	0	1028947
6	SNP00000183	0	1030358
6	SNP00000184	0	1038474
6	SNP00000185	0	1043628
6	SNP00000186	0	1045055
6	SNP00000187	0	1045971
6	SNP00000188	0	1048883
6	SNP00000189	0	1049764
6	SNP00000190	0	1052938
6	SNP00000191	0	1054282
6	SNP00000192	0	1059767
6	SNP00000193	0	1067345
6	SNP00000194	0	1070352
6	SNP00000195	0	1073394
6	SNP00000196	0	1074569
6	SNP00000197	0	1076654
6	SNP00000198	0	1078984
6	SNP00000199	0	1079876
6	SNP00000200	0	1084807
6	SNP00000201	0	1086148
6	SNP00000202	0	1086930
6	SNP00000203	0	1087716
6	SNP00000204	0	1089730
6	SNP00000205	0	1092631
6	SNP00000206	0	1093944
6	SNP00000207	0	1097205
6	SNP00000208	0	1111106
6	SNP00000209	0	1115355
6	SNP00000210	0	1117703
6	SNP00000211	0	1124761
6	SNP00000212	0	1136698
6	SNP00000213	0	1143303
6	SNP00000214	0	1145362
6	SNP00000215	0	1148036
6	SNP00000216	0	1149552
6	SNP00000217	0	1154622
6	SNP00000218	0	1158764
6	SNP00000219	0	1160729
6	SNP00000220	0	1161492
6	SNP00000221	0	1165289
6	SNP00000222	0	1166015
6	SNP00000223	0	1167208
6	SNP00000224	0	1171732
6	SNP00000225	0	1173982
6	SNP00000226	0	1174823
6	SNP00000227	0	1177232
6	SNP00000228	0	1177985
6	SNP00000229	0	1179879
6	SNP00000230	0	1181359
6	SNP00000231	0	1188195
6	SNP00000232	0	1188833
6	SNP00000233	0	1189975
6	SNP00000234	0	1193084
6	SNP00000235	0	1204600
6	SNP00000236	0	1205615
6	SNP00000237	0	1211440
6	SNP00000238	0	1212319
6	SNP00000239	0	1213002
6	SNP00000240	0	1213803
6	SNP00000241	0	1220832
6	SNP00000242	0	1223549
6	SNP00000243	0	1224189
6	SNP00000244	0	1225570
6	SNP00000245	0	1228476
6	SNP00000246	0	1229948
6	SNP00000247	0	1233058
6	SNP00000248	0	1236468
6	SNP00000249	0	1240927
6	SNP00000250	0	1241748
6	SNP00000251	0	1242903
6	SNP00000252	0	1251763
6	SNP00000253	0	1265207
6	SNP00000254	0	1271138
6	SNP00000255	0	1274222
6	SNP00000256	0	1284198
6	SNP00000257	0	1285962
6	SNP00000258	0	1291095
6	SNP00000259	0	1296609
6	SNP00000260	0	1301044
6	SNP00000261	0	1302349
6	SNP00000262	0	1303932
6	SNP00000263	0	1305362
6	SNP00000264	0	1306071
6	SNP00000265	0	1311889
6	SNP00000266	0	1312723
6	SNP00000267	0	1316693
6	SNP00000268	0	1320519
6	SNP00000269	0	1323226
6	SNP00000270	0	1327055
6	SNP00000271	0	1332029
6	SNP00000272	0	1333796
6	SNP00000273	0	1360469
6	SNP00000274	0	1388895
6	SNP00000275	0	1393608
6	SNP00000276	0	1401376
6	SNP00000277	0	1409642
6	SNP00000278	0	1423487
6	SNP00000279	0	1431350
6	SNP00000280	0	1434121
6	SNP00000281	0	1438859
6	SNP00000282	0	1440621
6	SNP00000283	0	1442752
6	SNP00000284	0	1454252
6	SNP00000285	0	1459698
6	SNP00000286	0	1473060
6	SNP00000287	0	1474127
6	SNP00000288	0	1477923
6	SNP00000289	0	1479908
6	SNP00000290	0	1481632
6	SNP00000291	0	1483039
6	SNP00000292	0	1484018
6	SNP00000293	0	1485990
6	SNP00000294	0	1488718
6	SNP00000295	0	1490236
6	SNP00000296	0	1495023
6	SNP00000297	0	1501687
6	SNP00000298	0	1503271
6	SNP00000299	0	1504218
6	SNP00000300	0	1505157
6	SNP00000301	0	1507389
6	SNP00000302	0	1510195
6	SNP00000303	0	1511848
6	SNP00000304	0	1512767
6	SNP00000305	0	1515899
6	SNP00000306	0	1517205
6	SNP00000307	0	1526650
6	SNP00000308	0	1528753
6	SNP00000309	0	1529935
6	SNP00000310	0	1534112
6	SNP00000311	0	1534815
6	SNP00000312	0	1537296
6	SNP00000313	0	1538841
6	SNP00000314	0	1540735
6	SNP00000315	0	1544989
6	SNP00000316	0	1554094
6	SNP00000317	0	1562406
6	SNP00000318	0	1577933
6	SNP00000319	0	1586374
6	SNP00000320	0	1593628
6	SNP00000321	0	1594822
6	SNP00000322	0	1596100
6	SNP00000323	0	1596718
6	SNP00000324	0	1597493
6	SNP00000325	0	1598687
6	SNP00000326	0	1609925
6	SNP00000327	0	1610952
6	SNP00000328	0	1618650
6	SNP00000329	0	1622033
6	SNP00000330	0	1623237
6	SNP00000331	0	1624657
6	SNP00000332	0	1625363
6	SNP00000333	0	1626539
6	SNP00000334	0	1630758
6	SNP00000335	0	1635625
6	SNP00000336	0	1638825
6	SNP00000337	0	1648580
6	SNP00000338	0	1652960
6	SNP00000339	0	1657657
6	SNP00000340	0	1666945
6	SNP00000341	0	1667932
6	SNP00000342	0	1669172
6	SNP00000343	0	1669891
6	SNP00000344	0	1685882
6	SNP00000345	0	1687796
6	SNP00000346	0	1689096
6	SNP00000347	0	1690008
6	SNP00000348	0	1691046
6	SNP00000349	0	1692566
6	SNP00000350	0	1700273
6	SNP00000351	0	1702055
6	SNP00000352	0	1702998
6	SNP00000353	0	1706251
6	SNP00000354	0	1712739
6	SNP00000355	0	1715063
6	SNP00000356	0	1720412
6	SNP00000357	0	1727090
6	SNP00000358	0	1729349
6	SNP00000359	0	1730083
6	SNP00000360	0	1731594
6	SNP00000361	0	1733107
6	SNP00000362	0	1733778
6	SNP00000363	0	1737380
6	SNP00000364	0	1740442
6	SNP00000365	0	1741688
6	SNP00000366	0	1742785
6	SNP00000367	0	1744377
6	SNP00000368	0	1745531
6	SNP00000369	0	1746929
6	SNP00000370	0	1752202
6	SNP00000371	0	1753825
6	SNP00000372	0	1757407
6	SNP00000373	0	1760737
6	SNP00000374	0	1761563
6	SNP00000375	0	1765182
6	SNP00000376	0	1766376
6	SNP00000377	0	1769108
6	SNP00000378	0	1771101
6	SNP00000379	0	1772055
6	SNP00000380	0	1774727
6	SNP00000381	0	1777248
6	SNP00000382	0	1781885
6	SNP00000383	0	1786148
6	SNP00000384	0	1786944
6	SNP00000385	0	1787898
6	SNP00000386	0	1789180
6	SNP00000387	0	1790382
6	SNP00000388	0	1791538
6	SNP00000389	0	1797379
6	SNP00000390	0	1798320
6	SNP00000391	0	1799421
6	SNP00000392	0	1802793
6	SNP00000393	0	1806092
6	SNP00000394	0	1810611
6	SNP00000395	0	1816928
6	SNP00000396	0	1820568
6	SNP00000397	0	1843217
6	SNP00000398	0	1856598
6	SNP00000399	0	1861985
6	SNP00000400	0	1863203
6	SNP00000401	0	1878381
6	SNP00000402	0	1887555
6	SNP00000403	0	1921132
6	SNP00000404	0	1922194
6	SNP00000405	0	1937329
6	SNP00000406	0	1945674
6	SNP00000407	0	1948713
6	SNP00000408	0	1949761
6	SNP00000409	0	1950487
6	SNP00000410	0	1951302
6	SNP00000411	0	1955989
6	SNP00000412	0	1957050
6	SNP00000413	0	1958039
6	SNP00000414	0	1962433
6	SNP00000415	0	1963113
6	SNP00000416	0	1963720
6	SNP00000417	0	1971526
6	SNP00000418	0	1972442
6	SNP00000419	0	1973425
6	SNP00000420	0	1984158
6	SNP00000421	0	1996073
6	SNP00000422	0	1999273
6	SNP00000423	0	2002880
6	SNP00000424	0	2009806
6	SNP00000425	0	2012186
6	SNP00000426	0	2012917
6	SNP00000427	0	2013726
6	SNP00000428	0	2014319
6	SNP00000429	0	2019983
6	SNP00000430	0	2023545
6	SNP00000431	0	2032457
6	SNP00000432	0	2037715
6	SNP00000433	0	2044273
6	SNP00000434	0	2053739
6	SNP00000435	0	2056503
6	SNP00000436	0	2057409
6	SNP00000437	0	2060430
6	SNP00000438	0	2063907
6	SNP00000439	0	2066952
6	SNP00000440	0	2070174
6	SNP00000441	0	2071099
6	SNP00000442	0	2073326
6	SNP00000443	0	2074822
6	SNP00000444	0	2091120
6	SNP00000445	0	2091676
6	SNP00000446	0	2094734
6	SNP00000447	0	2095986
6	SNP00000448	0	2096690
6	SNP00000449	0	2097147
6	SNP00000450	0	2098324
6	SNP00000451	0	2099539
6	SNP00000452	0	2105781
6	SNP00000453	0	2106525
6	SNP00000454	0	2108918
6	SNP00000455	0	2115894
6	SNP00000456	0	2121352
6	SNP00000457	0	2130831
6	SNP00000458	0	2135796
6	SNP00000459	0	2139090
6	SNP00000460	0	2140924
6	SNP00000461	0	2142987
6	SNP00000462	0	2146685
6	SNP00000463	0	2149960
6	SNP00000464	0	2153103
6	SNP00000465	0	2160277
6	SNP00000466	0	2164359
6	SNP00000467	0	2165805
6	SNP00000468	0	2168400
6	SNP00000469	0	2175446
6	SNP00000470	0	2184675
6	SNP00000471	0	2189947
6	SNP00000472	0	2194969
6	SNP00000473	0	2202169
6	SNP00000474	0	2206576
6	SNP00000475	0	2208145
6	SNP00000476	0	2209205
6	SNP00000477	0	2212839
6	SNP00000478	0	2216937
6	SNP00000479	0	2227835
6	SNP00000480	0	2235479
6	SNP00000481	0	2239422
6	SNP00000482	0	2256696
6	SNP00000483	0	2263376
6	SNP00000484	0	2267438
6	SNP00000485	0	2271896
6	SNP00000486	0	2286867
6	SNP00000487	0	2289365
6	SNP00000488	0	2293511
6	SNP00000489	0	2312856
6	SNP00000490	0	2318875
6	SNP00000491	0	2322372
6	SNP00000492	0	2327481
6	SNP00000493	0	2333579
6	SNP00000494	0	2343572
6	SNP00000495	0	2349249
6	SNP00000496	0	2352326
6	SNP00000497	0	2361451
6	SNP00000498	0	2371773
6	SNP00000499	0	2382674
6	SNP00000500	0	2388596
6	SNP00000501	0	2394162
6	SNP00000502	0	2399385
6	SNP00000503	0	2406762
6	SNP00000504	0	2410256
6	SNP00000505	0	2414894
6	SNP00000506	0	2425695
6	SNP00000507	0	2427184
6	SNP00000508	0	2428340
6	SNP00000509	0	2428880
6	SNP00000510	0	2430281
6	SNP00000511	0	2431849
6	SNP00000512	0	2435637
6	SNP00000513	0	2443296
6	SNP00000514	0	2446698
6	SNP00000515	0	2472770
6	SNP00000516	0	2477418
6	SNP00000517	0	2483541
6	SNP00000518	0	2490004
6	SNP00000519	0	2494125
6	SNP00000520	0	2498402
6	SNP00000521	0	2506155
6	SNP00000522	0	2511525
6	SNP00000523	0	2515215
6	SNP00000524	0	2516055
6	SNP00000525	0	2524641
6	SNP00000526	0	2539340
6	SNP00000527	0	2541762
6	SNP00000528	0	2543318
6	SNP00000529	0	2548514
6	SNP00000530	0	2550153
6	SNP00000531	0	2557042
6	SNP00000532	0	2571450
6	SNP00000533	0	2589193
6	SNP00000534	0	2599091
6	SNP00000535	0	2603132
6	SNP00000536	0	2612566
6	SNP00000537	0	2615193
6	SNP00000538	0	2619566
6	SNP00000539	0	2621977
6	SNP00000540	0	2623425
6	SNP00000541	0	2624789
6	SNP00000542	0	2625544
6	SNP00000543	0	2629963
6	SNP00000544	0	2630919
6	SNP00000545	0	2633619
6	SNP00000546	0	2639865
6	SNP00000547	0	2640710
6	SNP00000548	0	2641427
6	SNP00000549	0	2645483
6	SNP00000550	0	2654193
6	SNP00000551	0	2659442
6	SNP00000552	0	2660270
6	SNP00000553	0	2660751
6	SNP00000554	0	2663023
6	SNP00000555	0	2665913
6	SNP00000556	0	2668128
6	SNP00000557	0	2672214
6	SNP00000558	0	2674891
6	SNP00000559	0	2675750
6	SNP00000560	0	2676654
6	SNP00000561	0	2700600
6	SNP00000562	0	2711803
6	SNP00000563	0	2717114
6	SNP00000564	0	2718846
6	SNP00000565	0	2721172
6	SNP00000566	0	2722062
6	SNP00000567	0	2726173
6	SNP00000568	0	2733237
6	SNP00000569	0	2734055
6	SNP00000570	0	2735741
6	SNP00000571	0	2739989
6	SNP00000572	0	2740702
6	SNP00000573	0	2743640
6	SNP00000574	0	2747687
6	SNP00000575	0	2748285
6	SNP00000576	0	2753503
6	SNP00000577	0	2759355
6	SNP00000578	0	2760682
6	SNP00000579	0	2764042
6	SNP00000580	0	2768563
6	SNP00000581	0	2772870
6	SNP00000582	0	2775453
6	SNP00000583	0	2778732
6	SNP00000584	0	2779809
6	SNP00000585	0	2784896
6	SNP00000586	0	2793435
6	SNP00000587	0	2796308
6	SNP00000588	0	2800512
6	SNP00000589	0	2804724
6	SNP00000590	0	2807892
6	SNP00000591	0	2811037
6	SNP00000592	0	2814189
6	SNP00000593	0	2817302
6	SNP00000594	0	2823814
6	SNP00000595	0	2826885
6	SNP00000596	0	2834759
6	SNP00000597	0	2837579
6	SNP00000598	0	2843723
6	SNP00000599	0	2845944
6	SNP00000600	0	2848033
6	SNP00000601	0	2855647
6	SNP00000602	0	2861376
6	SNP00000603	0	2864417
6	SNP00000604	0	2869231
6	SNP00000605	0	2876085
6	SNP00000606	0	2881688
6	SNP00000607	0	2883184
6	SNP00000608	0	2893845
6	SNP00000609	0	2899513
6	SNP00000610	0	2904996
6	SNP00000611	0	2924120
6	SNP00000612	0	2932042
6	SNP00000613	0	2936787
6	SNP00000614	0	2941675
6	SNP00000615	0	2945461
6	SNP00000616	0	2949935
6	SNP00000617	0	2950699
6	SNP00000618	0	2956073
6	SNP00000619	0	2962095
6	SNP00000620	0	2969239
6	SNP00000621	0	2971353
6	SNP00000622	0	2972416
6	SNP00000623	0	2973437
6	SNP00000624	0	2975741
6	SNP00000625	0	2979194
6	SNP00000626	0	2980495
6	SNP00000627	0	2981232
6	SNP00000628	0	2988971
6	SNP00000629	0	2994011
6	SNP00000630	0	3000383
6	SNP00000631	0	3001118
6	SNP00000632	0	3002168
6	SNP00000633	0	3003541
6	SNP00000634	0	3006343
6	SNP00000635	0	3012557
6	SNP00000636	0	3013289
6	SNP00000637	0	3013867
6	SNP00000638	0	3016387
6	SNP00000639	0	3017174
6	SNP00000640	0	3021188
6	SNP00000641	0	3022987
6	SNP00000642	0	3026364
6	SNP00000643	0	3029743
6	SNP00000644	0	3030671
6	SNP00000645	0	3031400
6	SNP00000646	0	3033281
6	SNP00000647	0	3034882
6	SNP00000648	0	3042335
6	SNP00000649	0	3047877
6	SNP00000650	0	3060692
6	SNP00000651	0	3067468
6	SNP00000652	0	3071977
6	SNP00000653	0	3073540
6	SNP00000654	0	3075836
6	SNP00000655	0	3081780
6	SNP00000656	0	3087719
6	SNP00000657	0	3088691
6	SNP00000658	0	3089517
6	SNP00000659	0	3091042
6	SNP00000660	0	3092167
6	SNP00000661	0	3095139
6	SNP00000662	0	3099784
6	SNP00000663	0	3100645
6	SNP00000664	0	3104321
6	SNP00000665	0	3105759
6	SNP00000666	0	3106344
6	SNP00000667	0	3106920
6	SNP00000668	0	3107824
6	SNP00000669	0	3108854
6	SNP00000670	0	3115084
6	SNP00000671	0	3124454
6	SNP00000672	0	3128791
6	SNP00000673	0	3132635
6	SNP00000674	0	3134874
6	SNP00000675	0	3145664
6	SNP00000676	0	3149946
6	SNP00000677	0	3156346
6	SNP00000678	0	3161914
6	SNP00000679	0	3165870
6	SNP00000680	0	3180901
6	SNP00000681	0	3186844
6	SNP00000682	0	3191815
6	SNP00000683	0	3197687
6	SNP00000684	0	3202016
6	SNP00000685	0	3206882
6	SNP00000686	0	3209058
6	SNP00000687	0	3209981
6	SNP00000688	0	3215112
6	SNP00000689	0	3220776
6	SNP00000690	0	3224629
6	SNP00000691	0	3233315
6	SNP00000692	0	3241779
6	SNP00000693	0	3248784
6	SNP00000694	0	3256757
6	SNP00000695	0	3260145
6	SNP00000696	0	3266136
6	SNP00000697	0	3273444
6	SNP00000698	0	3273950
6	SNP00000699	0	3290734
6	SNP00000700	0	3294708
6	SNP00000701	0	3331109
6	SNP00000702	0	3336082
6	SNP00000703	0	3348603
6	SNP00000704	0	3356324
6	SNP00000705	0	3362250
6	SNP00000706	0	3373032
6	SNP00000707	0	3376371
6	SNP00000708	0	3380776
6	SNP00000709	0	3383123
6	SNP00000710	0	3386603
6	SNP00000711	0	3387425
6	SNP00000712	0	3388251
6	SNP00000713	0	3392342
6	SNP00000714	0	3393780
6	SNP00000715	0	3395501
6	SNP00000716	0	3398350
6	SNP00000717	0	3399218
6	SNP00000718	0	3400399
6	SNP00000719	0	3402165
6	SNP00000720	0	3406400
6	SNP00000721	0	3410084
6	SNP00000722	0	3419611
6	SNP00000723	0	3422431
6	SNP00000724	0	3425351
6	SNP00000725	0	3442538
6	SNP00000726	0	3447118
6	SNP00000727	0	3449326
6	SNP00000728	0	3464710
6	SNP00000729	0	3465787
6	SNP00000730	0	3467244
6	SNP00000731	0	3468026
6	SNP00000732	0	3468780
6	SNP00000733	0	3469422
6	SNP00000734	0	3470780
6	SNP00000735	0	3481674
6	SNP00000736	0	3485568
6	SNP00000737	0	3487942
6	SNP00000738	0	3488908
6	SNP00000739	0	3489757
6	SNP00000740	0	3490385
6	SNP00000741	0	3495678
6	SNP00000742	0	3496502
6	SNP00000743	0	3508955
6	SNP00000744	0	3509974
6	SNP00000745	0	3512972
6	SNP00000746	0	3515911
6	SNP00000747	0	3516942
6	SNP00000748	0	3518365
6	SNP00000749	0	3519399
6	SNP00000750	0	3520433
6	SNP00000751	0	3521161
6	SNP00000752	0	3521708
6	SNP00000753	0	3523207
6	SNP00000754	0	3525832
6	SNP00000755	0	3526728
6	SNP00000756	0	3528119
6	SNP00000757	0	3529194
6	SNP00000758	0	3530059
6	SNP00000759	0	3531004
6	SNP00000760	0	3538194
6	SNP00000761	0	3539073
6	SNP00000762	0	3541132
6	SNP00000763	0	3541781
6	SNP00000764	0	3543595
6	SNP00000765	0	3548812
6	SNP00000766	0	3551088
6	SNP00000767	0	3552113
6	SNP00000768	0	3555583
6	SNP00000769	0	3559520
6	SNP00000770	0	3561746
6	SNP00000771	0	3563349
6	SNP00000772	0	3564928
6	SNP00000773	0	3565384
6	SNP00000774	0	3565833
6	SNP00000775	0	3566973
6	SNP00000776	0	3568967
6	SNP00000777	0	3570059
6	SNP00000778	0	3570830
6	SNP00000779	0	3571603
6	SNP00000780	0	3572376
6	SNP00000781	0	3573902
6	SNP00000782	0	3577294
6	SNP00000783	0	3578398
6	SNP00000784	0	3579698
6	SNP00000785	0	3580171
6	SNP00000786	0	3580906
6	SNP00000787	0	3581552
6	SNP00000788	0	3582314
6	SNP00000789	0	3583590
6	SNP00000790	0	3584417
6	SNP00000791	0	3585476
6	SNP00000792	0	3587229
6	SNP00000793	0	3587798
6	SNP00000794	0	3588647
6	SNP00000795	0	3589268
6	SNP00000796	0	3590573
6	SNP00000797	0	3592595
6	SNP00000798	0	3593304
6	SNP00000799	0	3594688
6	SNP00000800	0	3601034
6	SNP00000801	0	3605336
6	SNP00000802	0	3606255
6	SNP00000803	0	3606918
6	SNP00000804	0	3612478
6	SNP00000805	0	3616934
6	SNP00000806	0	3618734
6	SNP00000807	0	3619980
6	SNP00000808	0	3621583
6	SNP00000809	0	3625936
6	SNP00000810	0	3629382
6	SNP00000811	0	3633457
6	SNP00000812	0	3637550
6	SNP00000813	0	3639938
6	SNP00000814	0	3641342
6	SNP00000815	0	3642437
6	SNP00000816	0	3646406
6	SNP00000817	0	3652852
6	SNP00000818	0	3655995
6	SNP00000819	0	3662093
6	SNP00000820	0	3662761
6	SNP00000821	0	3664043
6	SNP00000822	0	3669135
6	SNP00000823	0	3675574
6	SNP00000824	0	3677150
6	SNP00000825	0	3678159
6	SNP00000826	0	3678754
6	SNP00000827	0	3679482
6	SNP00000828	0	3680237
6	SNP00000829	0	3681562
6	SNP00000830	0	3682909
6	SNP00000831	0	3686594
6	SNP00000832	0	3690466
6	SNP00000833	0	3695522
6	SNP00000834	0	3698920
6	SNP00000835	0	3700019
6	SNP00000836	0	3701868
6	SNP00000837	0	3704373
6	SNP00000838	0	3710642
6	SNP00000839	0	3714915
6	SNP00000840	0	3717694
6	SNP00000841	0	3726982
6	SNP00000842	0	3729580
6	SNP00000843	0	3730488
6	SNP00000844	0	3732592
6	SNP00000845	0	3733533
6	SNP00000846	0	3738383
6	SNP00000847	0	3746006
6	SNP00000848	0	3746841
6	SNP00000849	0	3756780
6	SNP00000850	0	3757487
6	SNP00000851	0	3758177
6	SNP00000852	0	3759456
6	SNP00000853	0	3762546
6	SNP00000854	0	3770459
6	SNP00000855	0	3771402
6	SNP00000856	0	3779441
6	SNP00000857	0	3780096
6	SNP00000858	0	3784111
6	SNP00000859	0	3785390
6	SNP00000860	0	3790579
6	SNP00000861	0	3798452
6	SNP00000862	0	3802972
6	SNP00000863	0	3808098
6	SNP00000864	0	3817227
6	SNP00000865	0	3822176
6	SNP00000866	0	3825928
6	SNP00000867	0	3827012
6	SNP00000868	0	3829043
6	SNP00000869	0	3831472
6	SNP00000870	0	3837662
6	SNP00000871	0	3838955
6	SNP00000872	0	3891933
6	SNP00000873	0	3892685
6	SNP00000874	0	3894405
6	SNP00000875	0	3896863
6	SNP00000876	0	3905807
6	SNP00000877	0	3906938
6	SNP00000878	0	3907774
6	SNP00000879	0	3908695
6	SNP00000880	0	3910090
6	SNP00000881	0	3912242
6	SNP00000882	0	3913798
6	SNP00000883	0	3915034
6	SNP00000884	0	3917991
6	SNP00000885	0	3929694
6	SNP00000886	0	3930837
6	SNP00000887	0	3931775
6	SNP00000888	0	3936875
6	SNP00000889	0	3937509
6	SNP00000890	0	3941050
6	SNP00000891	0	3949805
6	SNP00000892	0	3954221
6	SNP00000893	0	3958351
6	SNP00000894	0	3961334
6	SNP00000895	0	3964452
6	SNP00000896	0	3969528
6	SNP00000897	0	3972969
6	SNP00000898	0	3973669
6	SNP00000899	0	3976100
6	SNP00000900	0	3979390
6	SNP00000901	0	3982587
6	SNP00000902	0	3983463
6	SNP00000903	0	3996435
6	SNP00000904	0	4002712
6	SNP00000905	0	4003552
6	SNP00000906	0	4007625
6	SNP00000907	0	4011125
6	SNP00000908	0	4012916
6	SNP00000909	0	4027805
6	SNP00000910	0	4028560
6	SNP00000911	0	4041177
6	SNP00000912	0	4045333
6	SNP00000913	0	4049650
6	SNP00000914	0	4059879
6	SNP00000915	0	4063319
6	SNP00000916	0	4064241
6	SNP00000917	0	4065690
6	SNP00000918	0	4071056
6	SNP00000919	0	4077825
6	SNP00000920	0	4082302
6	SNP00000921	0	4093724
6	SNP00000922	0	4095288
6	SNP00000923	0	4100594
6	SNP00000924	0	4105683
6	SNP00000925	0	4107053
6	SNP00000926	0	4120246
6	SNP00000927	0	4122137
6	SNP00000928	0	4124599
6	SNP00000929	0	4129278
6	SNP00000930	0	4131111
6	SNP00000931	0	4139792
6	SNP00000932	0	4144587
6	SNP00000933	0	4147058
6	SNP00000934	0	4151068
6	SNP00000935	0	4152294
6	SNP00000936	0	4153330
6	SNP00000937	0	4156101
6	SNP00000938	0	4159593
6	SNP00000939	0	4168463
6	SNP00000940	0	4177076
6	SNP00000941	0	4178139
6	SNP00000942	0	4183649
6	SNP00000943	0	4185541
6	SNP00000944	0	4186019
6	SNP00000945	0	4186719
6	SNP00000946	0	4189994
6	SNP00000947	0	4195453
6	SNP00000948	0	4195985
6	SNP00000949	0	4196527
6	SNP00000950	0	4200203
6	SNP00000951	0	4201894
6	SNP00000952	0	4228184
6	SNP00000953	0	4238358
6	SNP00000954	0	4240554
6	SNP00000955	0	4242285
6	SNP00000956	0	4250162
6	SNP00000957	0	4253585
6	SNP00000958	0	4256514
6	SNP00000959	0	4259872
6	SNP00000960	0	4260464
6	SNP00000961	0	4261404
6	SNP00000962	0	4263275
6	SNP00000963	0	4264041
6	SNP00000964	0	4264960
6	SNP00000965	0	4266780
6	SNP00000966	0	4268208
6	SNP00000967	0	4268902
6	SNP00000968	0	4276478
6	SNP00000969	0	4279811
6	SNP00000970	0	4285782
6	SNP00000971	0	4289862
6	SNP00000972	0	4291167
6	SNP00000973	0	4292150
6	SNP00000974	0	4300143
6	SNP00000975	0	4302213
6	SNP00000976	0	4304415
6	SNP00000977	0	4318789
6	SNP00000978	0	4324082
6	SNP00000979	0	4324967
6	SNP00000980	0	4326070
6	SNP00000981	0	4334139
6	SNP00000982	0	4335459
6	SNP00000983	0	4336369
6	SNP00000984	0	4340867
6	SNP00000985	0	4344035
6	SNP00000986	0	4349952
6	SNP00000987	0	4355023
6	SNP00000988	0	4355800
6	SNP00000989	0	4358325
6	SNP00000990	0	4374080
6	SNP00000991	0	4378987
6	SNP00000992	0	4397154
6	SNP00000993	0	4403861
6	SNP00000994	0	4409559
6	SNP00000995	0	4412674
6	SNP00000996	0	4418466
6	SNP00000997	0	4424160
6	SNP00000998	0	4437161
6	SNP00000999	0	4451595
6	SNP00001000	0	4454351
6	SNP00001001	0	4461768
6	SNP00001002	0	4464589
6	SNP00001003	0	4470892
6	SNP00001004	0	4472790
6	SNP00001005	0	4476342
6	SNP00001006	0	4478702
6	SNP00001007	0	4482874
6	SNP00001008	0	4484048
6	SNP00001009	0	4485507
6	SNP00001010	0	4490297
6	SNP00001011	0	4499193
6	SNP00001012	0	4502277
6	SNP00001013	0	4520821
6	SNP00001014	0	4524331
6	SNP00001015	0	4528014
6	SNP00001016	0	4537028
6	SNP00001017	0	4537868
6	SNP00001018	0	4551984
6	SNP00001019	0	4553168
6	SNP00001020	0	4554517
6	SNP00001021	0	4555493
6	SNP00001022	0	4561541
6	SNP00001023	0	4566196
6	SNP00001024	0	4566780
6	SNP00001025	0	4567842
6	SNP00001026	0	4571496
6	SNP00001027	0	4577002
6	SNP00001028	0	4582772
6	SNP00001029	0	4584605
6	SNP00001030	0	4586733
6	SNP00001031	0	4589360
6	SNP00001032	0	4592455
6	SNP00001033	0	4594973
6	SNP00001034	0	4600647
6	SNP00001035	0	4602051
6	SNP00001036	0	4604854
6	SNP00001037	0	4606383
6	SNP00001038	0	4611176
6	SNP00001039	0	4612025
6	SNP00001040	0	4622814
6	SNP00001041	0	4624739
6	SNP00001042	0	4631779
6	SNP00001043	0	4657900
6	SNP00001044	0	4671403
6	SNP00001045	0	4674551
6	SNP00001046	0	4675383
6	SNP00001047	0	4675903
6	SNP00001048	0	4681679
6	SNP00001049	0	4684348
6	SNP00001050	0	4689034
6	SNP00001051	0	4693791
6	SNP00001052	0	4718859
6	SNP00001053	0	4736494
6	SNP00001054	0	4742317
6	SNP00001055	0	4745241
6	SNP00001056	0	4749059
6	SNP00001057	0	4754143
6	SNP00001058	0	4761228
6	SNP00001059	0	4761931
6	SNP00001060	0	4767748
6	SNP00001061	0	4772175
6	SNP00001062	0	4781057
6	SNP00001063	0	4783265
6	SNP00001064	0	4785370
6	SNP00001065	0	4787964
6	SNP00001066	0	4789814
6	SNP00001067	0	4794597
6	SNP00001068	0	4795606
6	SNP00001069	0	4817328
6	SNP00001070	0	4821481
6	SNP00001071	0	4823141
6	SNP00001072	0	4824309
6	SNP00001073	0	4825386
6	SNP00001074	0	4827613
6	SNP00001075	0	4828762
6	SNP00001076	0	4832610
6	SNP00001077	0	4837126
6	SNP00001078	0	4847044
6	SNP00001079	0	4851571
6	SNP00001080	0	4853066
6	SNP00001081	0	4855376
6	SNP00001082	0	4857726
6	SNP00001083	0	4860505
6	SNP00001084	0	4861222
6	SNP00001085	0	4870274
6	SNP00001086	0	4875002
6	SNP00001087	0	4875730
6	SNP00001088	0	4876539
6	SNP00001089	0	4877533
6	SNP00001090	0	4878493
6	SNP00001091	0	4883323
6	SNP00001092	0	4884823
6	SNP00001093	0	4891882
6	SNP00001094	0	4896764
6	SNP00001095	0	4902085
6	SNP00001096	0	4907277
6	SNP00001097	0	4922085
6	SNP00001098	0	4923333
6	SNP00001099	0	4924462
6	SNP00001100	0	4927839
6	SNP00001101	0	4928537
6	SNP00001102	0	4933976
6	SNP00001103	0	4946295
6	SNP00001104	0	4949886
6	SNP00001105	0	4956023
6	SNP00001106	0	4961122
6	SNP00001107	0	4963003
6	SNP00001108	0	4969631
6	SNP00001109	0	4970244
6	SNP00001110	0	4976643
6	SNP00001111	0	4978313
6	SNP00001112	0	4982185
6	SNP00001113	0	4983853
6	SNP00001114	0	4992753
6	SNP00001115	0	4997628
6	SNP00001116	0	4998395
6	SNP00001117	0	5004046
6	SNP00001118	0	5031553
6	SNP00001119	0	5049724
6	SNP00001120	0	5053679
6	SNP00001121	0	5058698
6	SNP00001122	0	5063081
6	SNP00001123	0	5065924
6	SNP00001124	0	5068713
6	SNP00001125	0	5072200
6	SNP00001126	0	5099570
6	SNP00001127	0	5100375
6	SNP00001128	0	5103286
6	SNP00001129	0	5107307
6	SNP00001130	0	5108532
6	SNP00001131	0	5111980
6	SNP00001132	0	5114012
6	SNP00001133	0	5115449
6	SNP00001134	0	5116431
6	SNP00001135	0	5127659
6	SNP00001136	0	5130057
6	SNP00001137	0	5135323
6	SNP00001138	0	5139371
6	SNP00001139	0	5145689
6	SNP00001140	0	5149339
6	SNP00001141	0	5151918
6	SNP00001142	0	5156551
6	SNP00001143	0	5168008
6	SNP00001144	0	5179383
6	SNP00001145	0	5193218
6	SNP00001146	0	5212458
6	SNP00001147	0	5235848
6	SNP00001148	0	5264090
6	SNP00001149	0	5271930
6	SNP00001150	0	5273198
6	SNP00001151	0	5276260
6	SNP00001152	0	5277582
6	SNP00001153	0	5279417
6	SNP00001154	0	5280833
6	SNP00001155	0	5284129
6	SNP00001156	0	5285273
6	SNP00001157	0	5288074
6	SNP00001158	0	5291860
6	SNP00001159	0	5294304
6	SNP00001160	0	5301548
6	SNP00001161	0	5304605
6	SNP00001162	0	5313487
6	SNP00001163	0	5322257
6	SNP00001164	0	5327918
6	SNP00001165	0	5332029
6	SNP00001166	0	5338642
6	SNP00001167	0	5345120
6	SNP00001168	0	5356330
6	SNP00001169	0	5359913
6	SNP00001170	0	5363670
6	SNP00001171	0	5366571
6	SNP00001172	0	5372719
6	SNP00001173	0	5403483
6	SNP00001174	0	5410007
6	SNP00001175	0	5417516
6	SNP00001176	0	5420554
6	SNP00001177	0	5476023
6	SNP00001178	0	5484025
6	SNP00001179	0	5491189
6	SNP00001180	0	5496142
6	SNP00001181	0	5504942
6	SNP00001182	0	5517626
6	SNP00001183	0	5520968
6	SNP00001184	0	5529799
6	SNP00001185	0	5567342
6	SNP00001186	0	5571000
6	SNP00001187	0	5575924
6	SNP00001188	0	5583032
6	SNP00001189	0	5586289
6	SNP00001190	0	5590405
6	SNP00001191	0	5597848
6	SNP00001192	0	5609450
6	SNP00001193	0	5615037
6	SNP00001194	0	5625513
6	SNP00001195	0	5635514
6	SNP00001196	0	5637132
6	SNP00001197	0	5638260
6	SNP00001198	0	5639506
6	SNP00001199	0	5640586
6	SNP00001200	0	5643578
6	SNP00001201	0	5645190
6	SNP00001202	0	5646380
6	SNP00001203	0	5647963
6	SNP00001204	0	5650794
6	SNP00001205	0	5651695
6	SNP00001206	0	5655719
6	SNP00001207	0	5662215
6	SNP00001208	0	5663206
6	SNP00001209	0	5665362
6	SNP00001210	0	5666290
6	SNP00001211	0	5670462
6	SNP00001212	0	5673122
6	SNP00001213	0	5680633
6	SNP00001214	0	5681472
6	SNP00001215	0	5683248
6	SNP00001216	0	5683796
6	SNP00001217	0	5685638
6	SNP00001218	0	5686270
6	SNP00001219	0	5687043
6	SNP00001220	0	5689564
6	SNP00001221	0	5690384
6	SNP00001222	0	5691220
6	SNP00001223	0	5698992
6	SNP00001224	0	5699542
6	SNP00001225	0	5700505
6	SNP00001226	0	5704166
6	SNP00001227	0	5707834
6	SNP00001228	0	5710921
6	SNP00001229	0	5713541
6	SNP00001230	0	5717149
6	SNP00001231	0	5725903
6	SNP00001232	0	5729002
6	SNP00001233	0	5733924
6	SNP00001234	0	5734543
6	SNP00001235	0	5736468
6	SNP00001236	0	5737410
6	SNP00001237	0	5740691
6	SNP00001238	0	5743451
6	SNP00001239	0	5748522
6	SNP00001240	0	5753454
6	SNP00001241	0	5762605
6	SNP00001242	0	5768625
6	SNP00001243	0	5772175
6	SNP00001244	0	5774595
6	SNP00001245	0	5785625
6	SNP00001246	0	5804688
6	SNP00001247	0	5808780
6	SNP00001248	0	5809711
6	SNP00001249	0	5810803
6	SNP00001250	0	5812263
6	SNP00001251	0	5813338
6	SNP00001252	0	5818123
6	SNP00001253	0	5822949
6	SNP00001254	0	5824775
6	SNP00001255	0	5825804
6	SNP00001256	0	5826883
6	SNP00001257	0	5828448
6	SNP00001258	0	5829223
6	SNP00001259	0	5836054
6	SNP00001260	0	5839237
6	SNP00001261	0	5840839
6	SNP00001262	0	5844426
6	SNP00001263	0	5848227
6	SNP00001264	0	5849011
6	SNP00001265	0	5850262
6	SNP00001266	0	5856645
6	SNP00001267	0	5866336
6	SNP00001268	0	5872377
6	SNP00001269	0	5876813
6	SNP00001270	0	6002793
6	SNP00001271	0	6012892
6	SNP00001272	0	6014390
6	SNP00001273	0	6015021
6	SNP00001274	0	6015887
6	SNP00001275	0	6016469
6	SNP00001276	0	6018767
6	SNP00001277	0	6019657
6	SNP00001278	0	6020191
6	SNP00001279	0	6023720
6	SNP00001280	0	6025945
6	SNP00001281	0	6026747
6	SNP00001282	0	6027391
6	SNP00001283	0	6030746
6	SNP00001284	0	6032169
6	SNP00001285	0	6033743
6	SNP00001286	0	6038804
6	SNP00001287	0	6043233
6	SNP00001288	0	6044013
6	SNP00001289	0	6050198
6	SNP00001290	0	6055811
6	SNP00001291	0	6061010
6	SNP00001292	0	6067183
6	SNP00001293	0	6068366
6	SNP00001294	0	6076682
6	SNP00001295	0	6086349
6	SNP00001296	0	6090367
6	SNP00001297	0	6099226
6	SNP00001298	0	6105012
6	SNP00001299	0	6109880
6	SNP00001300	0	6125310
6	SNP00001301	0	6127902
6	SNP00001302	0	6129581
6	SNP00001303	0	6131591
6	SNP00001304	0	6135571
6	SNP00001305	0	6142753
6	SNP00001306	0	6145385
6	SNP00001307	0	6146291
6	SNP00001308	0	6148669
6	SNP00001309	0	6150122
6	SNP00001310	0	6155452
6	SNP00001311	0	6173070
6	SNP00001312	0	6173869
6	SNP00001313	0	6177229
6	SNP00001314	0	6180628
6	SNP00001315	0	6188698
6	SNP00001316	0	6194856
6	SNP00001317	0	6197068
6	SNP00001318	0	6199503
6	SNP00001319	0	6205003
6	SNP00001320	0	6206011
6	SNP00001321	0	6208457
6	SNP00001322	0	6209383
6	SNP00001323	0	6213243
6	SNP00001324	0	6215407
6	SNP00001325	0	6219976
6	SNP00001326	0	6221603
6	SNP00001327	0	6226614
6	SNP00001328	0	6227910
6	SNP00001329	0	6232563
6	SNP00001330	0	6235169
6	SNP00001331	0	6239502
6	SNP00001332	0	6244204
6	SNP00001333	0	6246686
6	SNP00001334	0	6249663
6	SNP00001335	0	6266182
6	SNP00001336	0	6269549
6	SNP00001337	0	6273866
6	SNP00001338	0	6281224
6	SNP00001339	0	6295549
6	SNP00001340	0	6302090
6	SNP00001341	0	6308319
6	SNP00001342	0	6311566
6	SNP00001343	0	6314608
6	SNP00001344	0	6318873
6	SNP00001345	0	6319435
6	SNP00001346	0	6320368
6	SNP00001347	0	6321562
6	SNP00001348	0	6327370
6	SNP00001349	0	6327828
6	SNP00001350	0	6329137
6	SNP00001351	0	6331656
6	SNP00001352	0	6347949
6	SNP00001353	0	6353205
6	SNP00001354	0	6354338
6	SNP00001355	0	6355477
6	SNP00001356	0	6356332
6	SNP00001357	0	6357168
6	SNP00001358	0	6358410
6	SNP00001359	0	6358918
6	SNP00001360	0	6359497
6	SNP00001361	0	6361729
6	SNP00001362	0	6369968
6	SNP00001363	0	6373870
6	SNP00001364	0	6374571
6	SNP00001365	0	6390291
6	SNP00001366	0	6393491
6	SNP00001367	0	6399976
6	SNP00001368	0	6400524
6	SNP00001369	0	6403571
6	SNP00001370	0	6404026
6	SNP00001371	0	6404649
6	SNP00001372	0	6409355
6	SNP00001373	0	6416456
6	SNP00001374	0	6421471
6	SNP00001375	0	6431481
6	SNP00001376	0	6436626
6	SNP00001377	0	6445175
6	SNP00001378	0	6455249
6	SNP00001379	0	6457404
6	SNP00001380	0	6458237
6	SNP00001381	0	6459974
6	SNP00001382	0	6464510
6	SNP00001383	0	6465897
6	SNP00001384	0	6469197
6	SNP00001385	0	6477201
6	SNP00001386	0	6482619
6	SNP00001387	0	6489112
6	SNP00001388	0	6493099
6	SNP00001389	0	6495888
6	SNP00001390	0	6497777
6	SNP00001391	0	6498904
6	SNP00001392	0	6500017
6	SNP00001393	0	6500831
6	SNP00001394	0	6501297
6	SNP00001395	0	6502574
6	SNP00001396	0	6508802
6	SNP00001397	0	6513104
6	SNP00001398	0	6513729
6	SNP00001399	0	6514284
6	SNP00001400	0	6516453
6	SNP00001401	0	6519209
6	SNP00001402	0	6523178
6	SNP00001403	0	6524087
6	SNP00001404	0	6527501
6	SNP00001405	0	6528710
6	SNP00001406	0	6531039
6	SNP00001407	0	6532785
6	SNP00001408	0	6534549
6	SNP00001409	0	6543549
6	SNP00001410	0	6545270
6	SNP00001411	0	6549498
6	SNP00001412	0	6552825
6	SNP00001413	0	6553411
6	SNP00001414	0	6554722
6	SNP00001415	0	6556190
6	SNP00001416	0	6557042
6	SNP00001417	0	6557645
6	SNP00001418	0	6558724
6	SNP00001419	0	6561789
6	SNP00001420	0	6565609
6	SNP00001421	0	6566482
6	SNP00001422	0	6573422
6	SNP00001423	0	6585274
6	SNP00001424	0	6586595
6	SNP00001425	0	6588235
6	SNP00001426	0	6590580
6	SNP00001427	0	6591099
6	SNP00001428	0	6591880
6	SNP00001429	0	6592829
6	SNP00001430	0	6596310
6	SNP00001431	0	6596913
6	SNP00001432	0	6600867
6	SNP00001433	0	6603617
6	SNP00001434	0	6604145
6	SNP00001435	0	6614486
6	SNP00001436	0	6628519
6	SNP00001437	0	6630222
6	SNP00001438	0	6631349
6	SNP00001439	0	6632377
6	SNP00001440	0	6634944
6	SNP00001441	0	6636203
6	SNP00001442	0	6639060
6	SNP00001443	0	6639763
6	SNP00001444	0	6641115
6	SNP00001445	0	6644732
6	SNP00001446	0	6647427
6	SNP00001447	0	6648265
6	SNP00001448	0	6648761
6	SNP00001449	0	6649879
6	SNP00001450	0	6652667
6	SNP00001451	0	6657670
6	SNP00001452	0	6660764
6	SNP00001453	0	6670355
6	SNP00001454	0	6674369
6	SNP00001455	0	6677506
6	SNP00001456	0	6678163
6	SNP00001457	0	6679175
6	SNP00001458	0	6679637
6	SNP00001459	0	6681077
6	SNP00001460	0	6682285
6	SNP00001461	0	6682883
6	SNP00001462	0	6692297
6	SNP00001463	0	6695193
6	SNP00001464	0	6696543
6	SNP00001465	0	6701074
6	SNP00001466	0	6708515
6	SNP00001467	0	6715500
6	SNP00001468	0	6716881
6	SNP00001469	0	6717497
6	SNP00001470	0	6718651
6	SNP00001471	0	6722193
6	SNP00001472	0	6727407
6	SNP00001473	0	6735954
6	SNP00001474	0	6741780
6	SNP00001475	0	6756984
6	SNP00001476	0	6775998
6	SNP00001477	0	6781876
6	SNP00001478	0	6784036
6	SNP00001479	0	6789156
6	SNP00001480	0	6790541
6	SNP00001481	0	6792553
6	SNP00001482	0	6793450
6	SNP00001483	0	6793978
6	SNP00001484	0	6794886
6	SNP00001485	0	6795413
6	SNP00001486	0	6797112
6	SNP00001487	0	6797811
6	SNP00001488	0	6800450
6	SNP00001489	0	6804548
6	SNP00001490	0	6806223
6	SNP00001491	0	6807865
6	SNP00001492	0	6808370
6	SNP00001493	0	6812751
6	SNP00001494	0	6816516
6	SNP00001495	0	6817348
6	SNP00001496	0	6818005
6	SNP00001497	0	6818961
6	SNP00001498	0	6819516
6	SNP00001499	0	6819994
6	SNP00001500	0	6820898
6	SNP00001501	0	6822843
6	SNP00001502	0	6824928
6	SNP00001503	0	6827394
6	SNP00001504	0	6831515
6	SNP00001505	0	6832320
6	SNP00001506	0	6835209
6	SNP00001507	0	6837109
6	SNP00001508	0	6837769
6	SNP00001509	0	6838991
6	SNP00001510	0	6847528
6	SNP00001511	0	6850838
6	SNP00001512	0	6852193
6	SNP00001513	0	6856449
6	SNP00001514	0	6859624
6	SNP00001515	0	6862646
6	SNP00001516	0	6864001
6	SNP00001517	0	6870261
6	SNP00001518	0	6871096
6	SNP00001519	0	6872056
6	SNP00001520	0	6873846
6	SNP00001521	0	6878511
6	SNP00001522	0	6884168
6	SNP00001523	0	6891850
6	SNP00001524	0	6898048
6	SNP00001525	0	6903866
6	SNP00001526	0	6913676
6	SNP00001527	0	6916170
6	SNP00001528	0	6924415
6	SNP00001529	0	6929170
6	SNP00001530	0	6935016
6	SNP00001531	0	6938150
6	SNP00001532	0	6942629
6	SNP00001533	0	6955377
6	SNP00001534	0	6963909
6	SNP00001535	0	6974401
6	SNP00001536	0	6975492
6	SNP00001537	0	6981665
6	SNP00001538	0	6986857
6	SNP00001539	0	6999496
6	SNP00001540	0	7000109
6	SNP00001541	0	7002566
6	SNP00001542	0	7010723
6	SNP00001543	0	7024154
6	SNP00001544	0	7028260
6	SNP00001545	0	7033993
6	SNP00001546	0	7036603
6	SNP00001547	0	7054851
6	SNP00001548	0	7057916
6	SNP00001549	0	7061264
6	SNP00001550	0	7064581
6	SNP00001551	0	7067784
6	SNP00001552	0	7068233
6	SNP00001553	0	7068835
6	SNP00001554	0	7069690
6	SNP00001555	0	7070264
6	SNP00001556	0	7074342
6	SNP00001557	0	7078485
6	SNP00001558	0	7079653
6	SNP00001559	0	7080996
6	SNP00001560	0	7083903
6	SNP00001561	0	7087395
6	SNP00001562	0	7103849
6	SNP00001563	0	7113756
6	SNP00001564	0	7115122
6	SNP00001565	0	7117148
6	SNP00001566	0	7118428
6	SNP00001567	0	7123390
6	SNP00001568	0	7126303
6	SNP00001569	0	7133060
6	SNP00001570	0	7141709
6	SNP00001571	0	7143973
6	SNP00001572	0	7149200
6	SNP00001573	0	7150422
6	SNP00001574	0	7153805
6	SNP00001575	0	7158229
6	SNP00001576	0	7160887
6	SNP00001577	0	7162798
6	SNP00001578	0	7163703
6	SNP00001579	0	7165068
6	SNP00001580	0	7168530
6	SNP00001581	0	7172766
6	SNP00001582	0	7177845
6	SNP00001583	0	7179069
6	SNP00001584	0	7181989
6	SNP00001585	0	7182796
6	SNP00001586	0	7183385
6	SNP00001587	0	7184295
6	SNP00001588	0	7184842
6	SNP00001589	0	7191590
6	SNP00001590	0	7197472
6	SNP00001591	0	7198381
6	SNP00001592	0	7199604
6	SNP00001593	0	7202943
6	SNP00001594	0	7208188
6	SNP00001595	0	7209664
6	SNP00001596	0	7211446
6	SNP00001597	0	7212209
6	SNP00001598	0	7213818
6	SNP00001599	0	7215005
6	SNP00001600	0	7216077
6	SNP00001601	0	7218542
6	SNP00001602	0	7219169
6	SNP00001603	0	7222404
6	SNP00001604	0	7223062
6	SNP00001605	0	7225012
6	SNP00001606	0	7226083
6	SNP00001607	0	7227062
6	SNP00001608	0	7227811
6	SNP00001609	0	7228745
6	SNP00001610	0	7229352
6	SNP00001611	0	7230813
6	SNP00001612	0	7231698
6	SNP00001613	0	7232604
6	SNP00001614	0	7235050
6	SNP00001615	0	7235728
6	SNP00001616	0	7240184
6	SNP00001617	0	7241651
6	SNP00001618	0	7242713
6	SNP00001619	0	7245074
6	SNP00001620	0	7248672
6	SNP00001621	0	7257265
6	SNP00001622	0	7263086
6	SNP00001623	0	7267305
6	SNP00001624	0	7269226
6	SNP00001625	0	7270657
6	SNP00001626	0	7272674
6	SNP00001627	0	7283752
6	SNP00001628	0	7287767
6	SNP00001629	0	7292778
6	SNP00001630	0	7297546
6	SNP00001631	0	7299151
6	SNP00001632	0	7309465
6	SNP00001633	0	7311218
6	SNP00001634	0	7318322
6	SNP00001635	0	7321236
6	SNP00001636	0	7322332
6	SNP00001637	0	7323090
6	SNP00001638	0	7328962
6	SNP00001639	0	7334199
6	SNP00001640	0	7334978
6	SNP00001641	0	7336209
6	SNP00001642	0	7338352
6	SNP00001643	0	7351441
6	SNP00001644	0	7353183
6	SNP00001645	0	7361017
6	SNP00001646	0	7364092
6	SNP00001647	0	7364894
6	SNP00001648	0	7366457
6	SNP00001649	0	7370768
6	SNP00001650	0	7375572
6	SNP00001651	0	7376276
6	SNP00001652	0	7378366
6	SNP00001653	0	7381271
6	SNP00001654	0	7390088
6	SNP00001655	0	7395974
6	SNP00001656	0	7399797
6	SNP00001657	0	7405135
6	SNP00001658	0	7414619
6	SNP00001659	0	7420725
6	SNP00001660	0	7421852
6	SNP00001661	0	7422943
6	SNP00001662	0	7423751
6	SNP00001663	0	7425765
6	SNP00001664	0	7431222
6	SNP00001665	0	7438139
6	SNP00001666	0	7439347
6	SNP00001667	0	7440233
6	SNP00001668	0	7442210
6	SNP00001669	0	7443735
6	SNP00001670	0	7448715
6	SNP00001671	0	7450036
6	SNP00001672	0	7453970
6	SNP00001673	0	7458669
6	SNP00001674	0	7460930
6	SNP00001675	0	7463599
6	SNP00001676	0	7467685
6	SNP00001677	0	7474743
6	SNP00001678	0	7475770
6	SNP00001679	0	7492643
6	SNP00001680	0	7495051
6	SNP00001681	0	7497497
6	SNP00001682	0	7507946
6	SNP00001683	0	7509194
6	SNP00001684	0	7510797
6	SNP00001685	0	7511457
6	SNP00001686	0	7512168
6	SNP00001687	0	7513207
6	SNP00001688	0	7514567
6	SNP00001689	0	7516459
6	SNP00001690	0	7521316
6	SNP00001691	0	7523785
6	SNP00001692	0	7526721
6	SNP00001693	0	7534994
6	SNP00001694	0	7542785
6	SNP00001695	0	7551929
6	SNP00001696	0	7558605
6	SNP00001697	0	7566221
6	SNP00001698	0	7582162
6	SNP00001699	0	7593285
6	SNP00001700	0	7598225
6	SNP00001701	0	7602590
6	SNP00001702	0	7613490
6	SNP00001703	0	7618088
6	SNP00001704	0	7627713
6	SNP00001705	0	7632292
6	SNP00001706	0	7636182
6	SNP00001707	0	7648297
6	SNP00001708	0	7650303
6	SNP00001709	0	7653413
6	SNP00001710	0	7658561
6	SNP00001711	0	7666841
6	SNP00001712	0	7672332
6	SNP00001713	0	7674819
6	SNP00001714	0	7675926
6	SNP00001715	0	7678387
6	SNP00001716	0	7687068
6	SNP00001717	0	7688237
6	SNP00001718	0	7689427
6	SNP00001719	0	7691610
6	SNP00001720	0	7692154
6	SNP00001721	0	7694311
6	SNP00001722	0	7695259
6	SNP00001723	0	7696606
6	SNP00001724	0	7699731
6	SNP00001725	0	7701122
6	SNP00001726	0	7735832
6	SNP00001727	0	7742311
6	SNP00001728	0	7743871
6	SNP00001729	0	7746319
6	SNP00001730	0	7747188
6	SNP00001731	0	7757163
6	SNP00001732	0	7775404
6	SNP00001733	0	7781533
6	SNP00001734	0	7786316
6	SNP00001735	0	7791319
6	SNP00001736	0	7797311
6	SNP00001737	0	7799537
6	SNP00001738	0	7803863
6	SNP00001739	0	7809103
6	SNP00001740	0	7813428
6	SNP00001741	0	7822633
6	SNP00001742	0	7824408
6	SNP00001743	0	7827994
6	SNP00001744	0	7835622
6	SNP00001745	0	7840060
6	SNP00001746	0	7854499
6	SNP00001747	0	7862729
6	SNP00001748	0	7864389
6	SNP00001749	0	7870177
6	SNP00001750	0	7877460
6	SNP00001751	0	7882295
6	SNP00001752	0	7885678
6	SNP00001753	0	7892754
6	SNP00001754	0	7898774
6	SNP00001755	0	7900463
6	SNP00001756	0	7907346
6	SNP00001757	0	7910069
6	SNP00001758	0	7924684
6	SNP00001759	0	7925239
6	SNP00001760	0	7925817
6	SNP00001761	0	7926689
6	SNP00001762	0	7930694
6	SNP00001763	0	7935504
6	SNP00001764	0	7939120
6	SNP00001765	0	7954011
6	SNP00001766	0	7968676
6	SNP00001767	0	7991342
6	SNP00001768	0	8005209
6	SNP00001769	0	8008709
6	SNP00001770	0	8026731
6	SNP00001771	0	8035018
6	SNP00001772	0	8047065
6	SNP00001773	0	8052133
6	SNP00001774	0	8057350
6	SNP00001775	0	8063728
6	SNP00001776	0	8064927
6	SNP00001777	0	8069903
6	SNP00001778	0	8083862
6	SNP00001779	0	8090260
6	SNP00001780	0	8106489
6	SNP00001781	0	8113614
6	SNP00001782	0	8132700
6	SNP00001783	0	8133892
6	SNP00001784	0	8143447
6	SNP00001785	0	8154989
6	SNP00001786	0	8158817
6	SNP00001787	0	8160557
6	SNP00001788	0	8161739
6	SNP00001789	0	8167882
6	SNP00001790	0	8169351
6	SNP00001791	0	8170667
6	SNP00001792	0	8173832
6	SNP00001793	0	8174371
6	SNP00001794	0	8175965
6	SNP00001795	0	8178085
6	SNP00001796	0	8178961
6	SNP00001797	0	8185791
6	SNP00001798	0	8199511
6	SNP00001799	0	8204147
6	SNP00001800	0	8215965
6	SNP00001801	0	8216713
6	SNP00001802	0	8218218
6	SNP00001803	0	8220614
6	SNP00001804	0	8222174
6	SNP00001805	0	8223251
6	SNP00001806	0	8224654
6	SNP00001807	0	8225601
6	SNP00001808	0	8228931
6	SNP00001809	0	8239278
6	SNP00001810	0	8244029
6	SNP00001811	0	8245124
6	SNP00001812	0	8245684
6	SNP00001813	0	8246682
6	SNP00001814	0	8247517
6	SNP00001815	0	8249698
6	SNP00001816	0	8255305
6	SNP00001817	0	8267237
6	SNP00001818	0	8268291
6	SNP00001819	0	8271002
6	SNP00001820	0	8271990
6	SNP00001821	0	8272960
6	SNP00001822	0	8273855
6	SNP00001823	0	8279008
6	SNP00001824	0	8282714
6	SNP00001825	0	8294349
6	SNP00001826	0	8298262
6	SNP00001827	0	8301900
6	SNP00001828	0	8309243
6	SNP00001829	0	8310711
6	SNP00001830	0	8311804
6	SNP00001831	0	8312474
6	SNP00001832	0	8315206
6	SNP00001833	0	8318315
6	SNP00001834	0	8319955
6	SNP00001835	0	8324040
6	SNP00001836	0	8325176
6	SNP00001837	0	8330459
6	SNP00001838	0	8339612
6	SNP00001839	0	8342803
6	SNP00001840	0	8344389
6	SNP00001841	0	8345658
6	SNP00001842	0	8346947
6	SNP00001843	0	8348419
6	SNP00001844	0	8351446
6	SNP00001845	0	8352047
6	SNP00001846	0	8352795
6	SNP00001847	0	8353658
6	SNP00001848	0	8354584
6	SNP00001849	0	8355165
6	SNP00001850	0	8355913
6	SNP00001851	0	8359119
6	SNP00001852	0	8360130
6	SNP00001853	0	8361624
6	SNP00001854	0	8362688
6	SNP00001855	0	8364483
6	SNP00001856	0	8366627
6	SNP00001857	0	8367185
6	SNP00001858	0	8368753
6	SNP00001859	0	8373297
6	SNP00001860	0	8376708
6	SNP00001861	0	8377271
6	SNP00001862	0	8378026
6	SNP00001863	0	8378848
6	SNP00001864	0	8380074
6	SNP00001865	0	8380942
6	SNP00001866	0	8383170
6	SNP00001867	0	8387066
6	SNP00001868	0	8391309
6	SNP00001869	0	8395979
6	SNP00001870	0	8402408
6	SNP00001871	0	8412777
6	SNP00001872	0	8416150
6	SNP00001873	0	8420010
6	SNP00001874	0	8420742
6	SNP00001875	0	8421448
6	SNP00001876	0	8422463
6	SNP00001877	0	8424432
6	SNP00001878	0	8427510
6	SNP00001879	0	8428173
6	SNP00001880	0	8429499
6	SNP00001881	0	8436414
6	SNP00001882	0	8437371
6	SNP00001883	0	8438176
6	SNP00001884	0	8439012
6	SNP00001885	0	8443545
6	SNP00001886	0	8448121
6	SNP00001887	0	8450316
6	SNP00001888	0	8457180
6	SNP00001889	0	8486859
6	SNP00001890	0	8490332
6	SNP00001891	0	8491410
6	SNP00001892	0	8494429
6	SNP00001893	0	8498664
6	SNP00001894	0	8501855
6	SNP00001895	0	8505851
6	SNP00001896	0	8507987
6	SNP00001897	0	8516138
6	SNP00001898	0	8519200
6	SNP00001899	0	8521478
6	SNP00001900	0	8522278
6	SNP00001901	0	8524026
6	SNP00001902	0	8524900
6	SNP00001903	0	8529854
6	SNP00001904	0	8553220
6	SNP00001905	0	8559365
6	SNP00001906	0	8565148
6	SNP00001907	0	8572464
6	SNP00001908	0	8585884
6	SNP00001909	0	8591643
6	SNP00001910	0	8596412
6	SNP00001911	0	8614583
6	SNP00001912	0	8615351
6	SNP00001913	0	8625777
6	SNP00001914	0	8630173
6	SNP00001915	0	8640104
6	SNP00001916	0	8646954
6	SNP00001917	0	8655694
6	SNP00001918	0	8658039
6	SNP00001919	0	8663949
6	SNP00001920	0	8671051
6	SNP00001921	0	8680850
6	SNP00001922	0	8684262
6	SNP00001923	0	8685490
6	SNP00001924	0	8690610
6	SNP00001925	0	8697056
6	SNP00001926	0	8697770
6	SNP00001927	0	8705839
6	SNP00001928	0	8714177
6	SNP00001929	0	8715838
6	SNP00001930	0	8717758
6	SNP00001931	0	8718839
6	SNP00001932	0	8720044
6	SNP00001933	0	8721371
6	SNP00001934	0	8722983
6	SNP00001935	0	8724378
6	SNP00001936	0	8729031
6	SNP00001937	0	8731227
6	SNP00001938	0	8732227
6	SNP00001939	0	8732915
6	SNP00001940	0	8734303
6	SNP00001941	0	8736134
6	SNP00001942	0	8736976
6	SNP00001943	0	8737788
6	SNP00001944	0	8744959
6	SNP00001945	0	8750151
6	SNP00001946	0	8750840
6	SNP00001947	0	8752849
6	SNP00001948	0	8754605
6	SNP00001949	0	8758395
6	SNP00001950	0	8759418
6	SNP00001951	0	8762473
6	SNP00001952	0	8763220
6	SNP00001953	0	8766019
6	SNP00001954	0	8766944
6	SNP00001955	0	8768466
6	SNP00001956	0	8770568
6	SNP00001957	0	8779010
6	SNP00001958	0	8781204
6	SNP00001959	0	8785365
6	SNP00001960	0	8787343
6	SNP00001961	0	8791422
6	SNP00001962	0	8794456
6	SNP00001963	0	8798243
6	SNP00001964	0	8799472
6	SNP00001965	0	8800657
6	SNP00001966	0	8806737
6	SNP00001967	0	8808197
6	SNP00001968	0	8809381
6	SNP00001969	0	8810753
6	SNP00001970	0	8814147
6	SNP00001971	0	8820149
6	SNP00001972	0	8822823
6	SNP00001973	0	8824920
6	SNP00001974	0	8833896
6	SNP00001975	0	8839842
6	SNP00001976	0	8840523
6	SNP00001977	0	8845830
6	SNP00001978	0	8848869
6	SNP00001979	0	8850923
6	SNP00001980	0	8854712
6	SNP00001981	0	8855899
6	SNP00001982	0	8860997
6	SNP00001983	0	8871924
6	SNP00001984	0	8873977
6	SNP00001985	0	8881200
6	SNP00001986	0	8884880
6	SNP00001987	0	8888832
6	SNP00001988	0	8889572
6	SNP00001989	0	8891976
6	SNP00001990	0	8894140
6	SNP00001991	0	8898918
6	SNP00001992	0	8902331
6	SNP00001993	0	8905392
6	SNP00001994	0	8906597
6	SNP00001995	0	8914913
6	SNP00001996	0	8918487
6	SNP00001997	0	8931387
6	SNP00001998	0	8934388
6	SNP00001999	0	8941699
6	SNP00002000	0	8945011
[truncated: 26,872 more rows]
