# Supplementary material for: Activation of cryptic splicing in bovine WDR19 is associated with reduced semen quality and male fertility
Source: PLoS Genet. 2020 May 14;16(5):e1008804. doi: 10.1371/journal.pgen.1008804 (PMC7252675; doi:10.1371/journal.pgen.1008804)
Supplement: S2 Data — This archive contains the R script that was used to carry out the haplotype-based association testing, a README file that provides information how the script can be applied to analyse the raw data provided in S1 Data and a Jupyter notebook file (GWAS.html) that explains how to process the output file. (ZIP) [file pgen.1008804.s010.zip]

Archive with 10 entries (7 files):
- S2_Data/
- S2_Data/README
- __MACOSX/
- __MACOSX/S2_Data/
- __MACOSX/S2_Data/._README
- S2_Data/GWAS.html
- __MACOSX/S2_Data/._GWAS.html
- S2_Data/haplo_linear.R
- __MACOSX/S2_Data/._haplo_linear.R
- __MACOSX/._S2_Data
